# Supplementary material for: Increases in Prevalent Depressed Mood and Suicidal Ideation among Workers during the COVID-19 Pandemic—Findings from the California Health Interview Survey
Source: Int J Environ Res Public Health. 2023 Jan 10;20(2):1253. doi: 10.3390/ijerph20021253 (PMC9859206; doi:10.3390/ijerph20021253)
Supplement: Supplementary file 1 [file ijerph-20-01253-s001.zip]

Archive with 1 entries (1 files):
- ijerph-2105033-supplementary.pdf
